# Supplementary material for: The effects of noninvasive brain stimulation on cognitive function in patients with mild cognitive impairment and Alzheimer's disease using resting‐state functional magnetic resonance imaging: A systematic review and meta‐analysis
Source: CNS Neurosci Ther. 2023 Jun 22;29(11):3160–72. doi: 10.1111/cns.14314 (PMC10580344; doi:10.1111/cns.14314)
Supplement: Supplementary file 1 — Appendix S1 [file CNS-29-3160-s001.zip]

Archive with 4 entries (4 files):
- Figure S1.tif
- Figure S2.tif
- Figure S3.tif
- Supplementary_Material_for_Review (9)-2.docx
